# Supplementary material for: Reduction in all-cause otitis media-related outpatient visits in children after PCV10 introduction in Brazil
Source: PLoS One. 2017 Jun 8;12(6):e0179222. doi: 10.1371/journal.pone.0179222 (PMC5464612; doi:10.1371/journal.pone.0179222)
Supplement: S1 Dataset — (XLSX) [file pone.0179222.s001.xlsx]

## Sheet: Plan1
period of study	year_visit	month_visit	number of cases of all other cause	all other cause rates/100,000 children	number of cases of otitis media	all-cause otitis media rates/100,000 children	denominator
pre-vaccination	2008	8	4401	14032	98	312.459	31364.1
pre-vaccination	2008	9	4384	13984.1	100	318.98	31350
pre-vaccination	2008	10	4489	14325.5	127	405.287	31335.8
pre-vaccination	2008	11	4477	14293.6	103	328.846	31321.7
pre-vaccination	2008	12	4106	13115.1	118	376.906	31307.5
pre-vaccination	2009	1	4562	14578.2	59	188.538	31293.4
pre-vaccination	2009	2	4342	13881.4	54	172.638	31279.2
pre-vaccination	2009	3	5355	17127.7	107	342.234	31265.1
pre-vaccination	2009	4	4331	13858.8	122	390.387	31251
pre-vaccination	2009	5	4376	14009.1	112	358.55	31236.9
pre-vaccination	2009	6	4509	14441.4	122	390.74	31222.8
pre-vaccination	2009	7	4193	13435.4	135	432.572	31208.7
pre-vaccination	2009	8	4632	14848.7	109	349.419	31194.6
pre-vaccination	2009	9	4746	15221	101	323.92	31180.5
pre-vaccination	2009	10	4821	15468.6	123	394.655	31166.4
pre-vaccination	2009	11	5037	16168.9	128	410.884	31152.4
pre-vaccination	2009	12	4209	13517.1	86	276.187	31138.3
pre-vaccination	2010	1	4490	14426.1	75	240.97	31124.2
pre-vaccination	2010	2	4600	14786.2	69	221.792	31110.2
pre-vaccination	2010	3	5700	18330.2	117	376.252	31096.1
pre-vaccination	2010	4	4588	14760.9	104	334.598	31082.1
pre-vaccination	2010	5	4283	13785.9	97	312.218	31068.1
pre-vaccination	2010	6	4490	14458.7	109	351.001	31054
pre-vaccination	2010	7	4400	14175.2	92	296.392	31040
transition	2010	8	5086	16392.7	86	277.187	31026
transition	2010	9	4723	15229.6	94	303.108	31012
transition	2010	10	4588	14801	81	261.307	30998
transition	2010	11	4900	15814.6	70	225.923	30984
transition	2010	12	4369	14107.2	77	248.628	30970
transition	2011	1	4468	14433.4	61	197.054	30956
transition	2011	2	4911	15871.6	66	213.302	30942.1
transition	2011	3	4954	16017.8	95	307.164	30928.1
transition	2011	4	4617	14934.9	76	245.842	30914.1
transition	2011	5	4589	14851.1	61	197.41	30900.2
transition	2011	6	4279	13854.1	60	194.261	30886.2
transition	2011	7	4113	13322.6	56	181.393	30872.3
post-vaccination	2011	8	4557	14767.5	62	200.918	30858.3
post-vaccination	2011	9	4067	13185.5	69	223.704	30844.4
post-vaccination	2011	10	3966	12863.9	68	220.561	30830.5
post-vaccination	2011	11	4684	15199.6	66	214.171	30816.5
post-vaccination	2011	12	3892	12635.3	49	159.077	30802.6
post-vaccination	2012	1	3944	12809.9	52	168.893	30788.7
post-vaccination	2012	2	4322	14043.9	46	149.473	30774.8
post-vaccination	2012	3	4738	15402.7	67	217.809	30760.9
post-vaccination	2012	4	4127	13422.4	53	172.374	30747
post-vaccination	2012	5	4486	14596.6	59	191.975	30733.2
post-vaccination	2012	6	4083	13291.3	79	257.167	30719.3
post-vaccination	2012	7	4020	13092.2	57	185.635	30705.4
post-vaccination	2012	8	4973	16203.2	66	215.043	30691.5
post-vaccination	2012	9	3840	12517.2	64	208.621	30677.7
post-vaccination	2012	10	4592	14975.3	63	205.454	30663.8
post-vaccination	2012	11	4459	14548.1	52	169.657	30650
post-vaccination	2012	12	3615	11799.8	42	137.093	30636.2
post-vaccination	2013	1	3850	12572.6	30	97.9681	30622.2
post-vaccination	2013	2	4039	13195.7	45	147.019	30608.4
post-vaccination	2013	3	3975	12992.5	59	192.845	30594.5
post-vaccination	2013	4	4726	15454.2	66	215.823	30580.6
post-vaccination	2013	5	3869	12657.5	72	235.55	30566.7
post-vaccination	2013	6	4312	14113.2	54	176.743	30552.9
post-vaccination	2013	7	3550	11624.5	49	160.451	30539
post-vaccination	2013	8	4654	15246.5	52	170.351	30525.1
post-vaccination	2013	9	4398	14414.3	65	213.036	30511.3
post-vaccination	2013	10	4587	15040.6	53	173.785	30497.4
post-vaccination	2013	11	4830	15844.6	61	200.108	30483.5
post-vaccination	2013	12	3739	12271.2	37	121.432	30469.7
post-vaccination	2014	1	4691	15403.7	28	91.9428	30453.7
post-vaccination	2014	2	4474	14697.9	37	121.552	30439.7
post-vaccination	2014	3	4172	13712.1	42	138.041	30425.7
post-vaccination	2014	4	4479	14727.9	56	184.139	30411.7
post-vaccination	2014	5	4451	14642.5	58	190.804	30397.8
post-vaccination	2014	6	3328	10953.2	40	131.649	30383.8
post-vaccination	2014	7	3778	12440	33	108.661	30369.8
post-vaccination	2014	8	4002	13183.6	39	128.476	30355.8
post-vaccination	2014	9	4327	14260.9	35	115.352	30341.8
post-vaccination	2014	10	4205	13865.2	37	122	30327.8
post-vaccination	2014	11	4177	13779.2	32	105.562	30313.8
post-vaccination	2014	12	3278	10818.5	41	135.314	30299.8
post-vaccination	2015	1	4530	14957.6	18	59.4343	30285.5
post-vaccination	2015	2	4055	13395.4	32	105.71	30271.5
post-vaccination	2015	3	4918	16253.9	49	161.944	30257.4
post-vaccination	2015	4	2738	9053.22	25	82.6627	30243.4
post-vaccination	2015	5	3621	11978.4	37	122.398	30229.3
post-vaccination	2015	6	4288	14191.5	41	135.693	30215.3
post-vaccination	2015	7	3988	13204.8	28	92.7115	30201.2
